# Supplementary material for: Human Rights and Empowerment in Aged Care: Restraint, Consent and Dying with Dignity
Source: Int J Environ Res Public Health. 2021 Jul 26;18(15):7899. doi: 10.3390/ijerph18157899 (PMC8345762; doi:10.3390/ijerph18157899)
Supplement: Supplementary file 1 [file ijerph-18-07899-s001.zip]

Archive with 1 entries (1 files):
- ijerph-1279020-supplementary.pdf
